# Supplementary material for: Quantitative Proteomics of Maternal Blood Plasma in Isolated Intrauterine Growth Restriction
Source: Int J Mol Sci. 2023 Nov 27;24(23):16832. doi: 10.3390/ijms242316832 (PMC10706154; doi:10.3390/ijms242316832)
Supplement: Supplementary file 1 [file ijms-24-16832-s001.zip]

Archive with 2 entries (2 files):
- Supplementary S2.pdf
- Supplementary S1.xlsx
