# Supplementary material for: Quantitative Proteomics of Maternal Blood Plasma in Isolated Intrauterine Growth Restriction
Source: Int J Mol Sci. 2023 Nov 27;24(23):16832. doi: 10.3390/ijms242316832 (PMC10706154; doi:10.3390/ijms242316832)
Supplement: Supplementary file 1 [file ijms-24-16832-s001.zip › Supplementary S1.xlsx]

## Sheet: clinical data
Sample	Group: 1- early IUGR, 2- late IUGR, 3-SGA, 4-early control, 5 - late control	Age, years	BMI	Gravidity	Parity	Pathology (IUGR or SGA) onset, wks	Oligohydramnios	Placental maturity	MA PI (left), percentile	MA PI (right), percentile	PA_PI, percentile	CPR, percentile	MCA PI , percentile	Delivery time, wks	Blood loss	Birht weight, g	Birth length, cm	Birth head circumference	Apgar score at 1st min	Apgar score at 5th min	Umbilical cord blood pH	Umbilical cord blood lactate	Umbilical cord blood glucose	Intraventricular hemorrhage	Length of stay in ICU (newborn), days	Hemorrhage in early neonatal period
1	5	33	21	2	1		0	3	24	24	10	64	17	34.7143	600	2380	46	34	7	8	7.3	4.2	3.8	0	14	0
2	4	33	26	4	2		0	0	42	38	52	30	27	31.1429	650	1455	39	28	4	6	7.21	2.8	4.6	1	52	1
3	5	29	25	2	2		0	0			67	66	88	38.2857	300	3390	50	35	8	9	7.4	2.9	4.3	0	3	0
4	2	29	29	1	1	37	2	1	96	97	99			37.2857	750	1670	43	30	7	8	7.29	3.2	3	1	17	1
5	4	32	31	1	1		0	2	47	89	67	42	56	37.2857	600	3260	50	33	8	9	7.3	4	3.2	0	7	0
6	5	34	38	3	1		0	3			2	56	2	34.8571	700	2250	44	34	8	8	7.3	2.4	3.8	0	24	0
7	2	24	25	1	1	34	1	3	99	73	76	29	47	36	750	1910	46	25	7	8	7.34	3.8	3	0	13	0
8	3	34	36	2	1	35	2	2	100	83	69	58	82	38.4286	650	2254	48	33	8	8	7.31	2.2	4	0	10	0
9	3	23	20	1	1	35	2	2	33	33	30	49	25	37.8571	500	2080	47	33	8	9	7.3	2.8	4.1	0	14	0
10	3	27	21	1	1	34			76	53	45			37.2857	200	2305	47	32	8	9	7.23	3.6	3.5	0	4	0
11	5	28	24	2	1		0	1	94	100	87	30	67	39.1429	200	3214	51	34	8	9	7.24	4	4	0	4	0
12	2	32	24	4	2	32	0	1	99	55	22	49	17	36.4286	600	1765	42	29	7	8	7.21	3.8	1.6	1	18	1
13	4	34	25	1	1		1	2	30	71	67	27	33	37.2857	650	2630	49	34	8	8	7.34	2.6	4.5	0	10	0
14	4	34	40	2	1		0	0	10	10	93	3	19	31.8571	500	1900	46	32	6	8	7.32	3.1	6.2	0	27	0
15	1	28	20	2	1	25	1	2	58	100	93	1	2	38.4286	300	2190	49	32	8	9	7.34	4	2.8	0	7	0
16	1	27	22	2	1	22	1	0	100	100	100	1	11	31.2857	750	570	27	23.5	4	6	7.31	8.9	2.7	3	900	1
17	4	31	24	1	1		1	1	27	4	43	35	24	31.8571	250	1660	40	29	7	7	7.46	3.3	4.2	0	37	0
18	2	34	20	2	2	34	0	0	100	100	85	4	5	38.5714	650	2110	47	32	8	9	7.373	4.1	2.9	0	4	0
19	3	33	21	3	2	34	0	0	64	79	67	38	51	40.4286	250	2810	49	32	8	9	7.31	4	3.8	0	3	0
20	2	26	24	1	1	32		1	69	100	11			34.4286	750	1660	42	31	7	8	7.21	3.8	2.9	1	27	1
21	1	44	22	3	2	22	0	0	79	98			18	27.4286	650	580	27		4	7	7.3	8.3	4.1	3	900	1
22	2	41	25	5	3	32	1	1	97	99	100	1	1	35.4286	650	1340	38	30	7	8	7.24	4.7	1.2	0	30	0
23	5	32	30	3	2		0	2	92	97	100	1	90	40.2857	250	3780	53		8	9	7.2	3.5	3.8	0	4	0
24	4	27	37	2	1		0	3	85	42	92	8	28	38.1429	650	3480	53	35	8	9	7.26	4.1	3.6	0	5	0
25	4	31	27	2	2		0	1	83	68	30	35	13	34	250	2315	47	33	7	8	7.21	7.8	3.5	1	9	1
26	1	37	24	2	1	22	1	1	75	100			16	28	650	630	30		7	8	7.2	4.2	2.6	1	96	1
27	3	32	26	1	1	32	1	0	52	64	37			38.4286	600	2220	49	33	7	8	7.2	3.7	2.9	0	5	0
28	1	28	24	1	1	22	0	0	100	52	100	1	12	29.5714	650	900	35	26	7	7	7.2	3.4	5.6	3	900	1
29	5	29	28	2	1		0	2	79	96	35	60	47	41	250	3830	54	37	8	9	7.35	4.1	4.4	0	4	0
30	5	23	24	1	1		0	0	94	100	24	98	97	40.5714	250	3370	52	35	7	8	7.39	3.1	3.7	0	4	0
31	2	29	22	1	1	35	0	1	98	95	90	16	47	36.8571	750	2228	45	33	8	8	7.32	3.3	3.5	0	19	1
32	3	31	25	2	2	34	0	0	70	79	87	22	51	37.5714	600	2280	47	34	8	9	7.35	3.1	3.8	0	12	0
33	2	28	19	1	1	36	3	2	3	19	100	1	1	39	750	1650	43	30	8	8	7.3	5.6	3.7	0	33	0
34	2	35	28	3	2	34	3	2	78	53	47	58	59	38.7143	700	2080	43	31	8	9	7.2	4.1	3.1	0	14	0
35	1	36	26	3	2	28	0	2	96	100	8			31	850	1230	32	27	7	8	7.2	2.4	5.7	0	70	0
36	4	29	21	1	1		0	2	78	93	5	42	2	37	700	2880	45	34	8	9	7.3	4.6	3.3	0	6	0
37	1	38	27	2	2	26	1	0	26	51	99	1	1	30.2857	820	880	34	26	6	7	7.1	4.3	0.8	0	85	0
38	5	30	31	1	1			2	83	92	68	69	94	40.2857	750	4080	54	37	8	9	7.23	3.8	3.9	0	5	0
39	1	30	21	2	1	30	1	1	90	70	75	19	27	37.4286	750	1890	43	31.5	7	8	7.3	4.1	2	0	16	0
40	4	23	21	1	1									38.8571	650	3560	51	35	8	9	7.32	4.4	3.7	0	4	0
41	2	28	22	1	1	32	1	1			81			37.4286	700	2180	46	32	7	8	7.3	3.2	3.1	1	21	1
42	5	33	30	4	3		0	1	99	80	100	6	97	39.5714	550	3790	53	36	8	9	7.21	3.8	3.9	0	5	0
43	3	28	29	2	2	37	1	0	31	46	38	59	47	37.8571	600	2170	46	33	8	9	7.2	3.8	4	1	4	1
44	3	36	25	5	1	36	0	0	66	97	97	1	3	36.2857	700	2160	48	33	7	8	7.25	2.3	4	0	18	0
45	3	38	32	3	2	37	2	1	97	13	58	65	82	39.2857	600	2485	48	34	8	9	7.2	3.7	3.9	0	6	0
46	1	41	29	1	1	29	0	1	86	84	100	3	60	37.1429	700	2190	48	33	8	9	7.4	3.9	2.8	0	6	0
47	1	30	22	3	2	26	2	0	100	60			1	31	700	983	38	28	4	7	7.2	7.4	2.8	0	43	0
48	3	33	24	3	2	38	0	2	56	22	13	72	33	38.5714	600	2600	48	33	8	9	7.34	3.9	4.1	0	5	0
49	5	31	22	4	4		0	0	25	60	87	67	97	34.5714	650	2660	43	34	8	8	7.24	3.2	4.1	0	22	0
50	4	36	25	2	2		0	2	66	83	75	50	76	37.4286	300	2986	51	35	8	8	7.33	2.8	5.3	0	9	0

## Sheet: proteomic_data
samples	78 kDa glucose-regulated protein	Adipocyte plasma membrane-associated protein	Adiponectin	Afamin	Alpha-1-acid glycoprotein 1	Alpha-1-antichymotrypsin	Alpha-1-antitrypsin	Alpha-1B-glycoprotein_VAR_018369	Alpha-2-antiplasmin	Alpha-2-HS-glycoprotein	Alpha-2-macroglobulin	Antithrombin-III	Apolipoprotein A-I	Apolipoprotein A-II	Apolipoprotein A-IV	Apolipoprotein B-100	Apolipoprotein C-I	Apolipoprotein C-II	Apolipoprotein C-III	Apolipoprotein C-IV	Apolipoprotein D	Apolipoprotein E	Apolipoprotein L1	Apolipoprotein M	Apolipoprotein(a)	Attractin	Beta-2-glycoprotein 1	Beta-Ala-His dipeptidase	Biotinidase	Cadherin-13	Carbonic anhydrase 1	Carboxypeptidase B2	Cathelicidin antimicrobial peptide	Cation-independent mannose-6-phosphate receptor	CD5 antigen-like	Ceruloplasmin	Cholinesterase	Clusterin	Coagulation factor IX	Coagulation factor V	Coagulation factor VIII	Coagulation factor X	Coagulation factor XII	Complement C1q subcomponent subunit B	Complement C1q subcomponent subunit C	Complement C1r subcomponent	Complement C1r subcomponent-like protein	Complement C1s subcomponent	Complement C2
1	17.4089	7.57	112	877	7900	2670	2660	2230	1510	9010	7460	3270	43700	14800	596	420	9330	3740	9970	97.1	866	1890	672	531	2770	164	4710	59.7	42	45.8599	48	119	66.1	1.41375	341	6230	5.92	1090	22.7572	90.6	49.6813	400	337	427	1000	489	92.1	100	153
2	1.58615	3.86117	135	826	6410	2770	2800	1790	1760	8620	4870	3740	43800	17400	800	348	3910	1170	4260	58.4	998	1090	652	528	1460	149	2790	41.8	42.2	29.1058	429	97.2	185	0.764499	258	5060	7.1	848	31.8811	63.5889	70.886	329	302	359	742	398	82.6	68.2	165
3	18.1246	8.77	122	952	6920	2340	2420	982	1640	7670	5590	3460	51900	16000	699	405	5900	1300	7510	90.3	901	1760	662	503	129	155	3810	76.4	37.2	30.1657	73.5	119	76	1.62938	978	4310	5.96	908	15.8013	79.6	47.6404	418	340	481	1080	407	87.2	70.7	157
4	3.68085	7.42	192	1020	7780	2310	2380	1950	1570	6730	3880	2960	46100	12600	1460	124	3850	923	4240	57.6	1440	1040	560	347	85.6	147	3900	44.6	39.2	45.0486	19.7	66.1	30.7	1.10738	444	4700	4.85	1000	14.515	91.3	60.1743	354	433	353	1040	400	82.7	75.8	121
5	19.3434	7.25	152	721	9550	3910	4050	2160	1830	7410	5550	3240	51100	14300	940	337	8400	1320	6660	80.4	1190	1010	642	530	2440	168	4050	23.1	43	13.9752	77.6	106	183	0.401207	591	7190	4.76	958	40.8566	90.4	81.4621	397	287	377	855	441	73.4	74.8	177
6	8.39807	4.47807	125	912	5700	2800	2860	1860	1460	7530	5440	3030	28200	9940	504	328	3460	1170	7430	60.1	634	994	706	494	750	127	2950	47	39.2	32.772	1090	109	49.8	0.300706	490	4340	5.49	833	19.1641	40.8996	25.8748	380	287	473	1050	394	80.5	67.3	133
7	18.3295	2.30736	95.6	941	6130	2430	2570	1700	1440	6060	7150	2580	45300	15300	760	224	2660	635	4300	59.6	662	773	567	517	558	112	3220	36.5	35.6	47.7474	26	93.2	87.7	1.17559	694	4360	6.98	827	32.5802	72.3	9.56217	427	369	453	971	375	72.5	65.2	135
8	3.81279	8.13	268	611	15500	5550	5060	2300	1430	4470	4030	3350	31100	9260	453	144	6960	1910	4980	100	715	761	482	442	3100	131	3320	27.9	33.2	26.5695	66.1	74.3	58.1	0.252046	309	5960	5.16	820	12.8433	107	39.9184	342	356	396	932	688	98.7	110	168
9	13.7014	8.47	111	883	8870	3580	3690	1980	1610	6640	8370	3430	39800	8600	658	272	4750	1070	5790	57.2	809	915	633	597	139	157	3730	28.1	33.2	15.0432	8.83	73.4	147	1.23701	743	5710	5.09	869	40.5431	72.5	75.5315	347	395	365	1020	406	80.2	69.5	158
10	5.58177	7.93	122	649	7100	2670	2760	2530	1590	6200	8870	3610	40100	12500	608	323	5300	2050	6410	69.8	1400	802	710	555	68.3	192	3240	22.8	39.7	32.1458	221	30.4031	131	0.53272	1250	5450	5.46	823	14.2937	73.8	72.8772	290	343	457	1110	423	82.6	79.5	140
11	15.5638	6.68	55.1	803	5210	2590	2670	1720	1450	6060	5140	2940	50300	12700	886	283	2680	1050	3720	45.3	855	868	601	520	2620	118	3700	26	31.7	10.6205	449	41.6	68.6	1.38992	234	4880	5.21	720	46.3887	7.25628	17.5991	322	261	465	1020	374	71.8	57.6	140
12	22.188	12	133	737	7700	2870	3030	1970	1850	6590	7080	3010	49100	10500	1470	206	8040	1650	7940	88	1250	868	669	583	1900	143	3810	43.4	38.1	26.0324	87.5	85.1	69.7	1.40612	708	5930	5.65	948	41.3826	78.1	57.2925	410	306	376	1050	386	85.5	66.8	157
13	10.113	13.7	123	1040	7710	3270	3490	1910	1810	7270	6500	3390	52600	11900	972	283	5720	1710	7130	60.5	1190	1200	556	693	3020	158	3500	39.2	36.6	16.7652	31.8	104	99.5	0.57277	479	5460	5.66	986	23.7888	85.6	47.4645	456	430	393	1070	437	83.5	77.6	139
14	5.99688	6.88	75.6	708	9950	3140	3280	1630	1600	5140	3390	2700	37800	14500	1150	421	6380	1240	7710	219	705	928	570	369	57.7	123	4510	33.9	31.1	40.6264	42.4	39.6	58.6	1.28506	964	5050	3.65	844	39.8235	4.09489	63.9309	366	319	515	1030	397	101	68.8	143
15	11.313	0.33402	142	829	5820	2740	2890	1660	1430	6750	6240	2470	39400	16100	1200	213	2590	912	4850	101	1130	471	426	481	522	132	2770	24.3	24.9	35.475	1020	32.9232	70.2	1.1983	318	5500	2.03	802	22.837	63.3806	60.9246	356	356	327	639	323	88.9	59.2	137
16	1.13499	4.02288	159	691	13700	3790	3400	2440	1620	7660	5930	2770	37000	17200	1420	201	5540	931	6290	96.3	886	727	390	459	264	111	3920	25.8	40.6	27.8493	22.7	148	47.8	1.61551	564	5820	4.87	938	29.975	125	9.89155	477	449	463	1070	451	69.9	77.4	152
17	11.8476	3.33949	98	1040	5620	2110	2380	1570	1560	6820	3800	2930	42000	13300	866	324	7760	1830	7740	227	674	1270	736	568	2390	132	3810	39.2	39.7	37.7738	42.9	54.9	91.8	1.03494	665	4680	5.43	873	28.1402	14.6733	26.3592	308	272	347	904	356	97.8	67.3	138
18	18.8797	6.31	195	730	5250	2570	2500	1830	1320	6420	5270	2580	41100	15700	1160	405	6090	2180	6440	101	1070	689	427	565	138	118	2560	48.2	33.5	1.30215	15.3	94.4	59	0.98311	1130	4820	3.89	846	0.903284	78	35.3071	352	379	332	665	348	74.6	61.1	112
19	10.898	0.259711	250	836	4960	2670	2610	1750	1750	6800	4710	2980	54000	17500	1310	516	4870	1470	6400	54.5	1510	767	472	635	327	137	3350	28.1	40	6.04795	66.9	77.3	60.5	0.694284	689	4730	1.78	777	21.673	19.8712	9.23843	369	274	518	988	353	74.4	66.6	139
20	8.68647	5.67	165	752	5020	2990	3180	1820	1400	4690	8330	3240	45200	16500	1230	222	3800	885	4150	62	1560	889	450	607	558	148	3680	22.8	36.3	25.2987	15.1	154	111	0.0358887	455	5330	4.63	822	4.7757	79.1	13.7769	321	295	394	855	331	59.3	58.4	155
21	15.3711	9.57	140	609	10800	3560	3390	2440	1660	7460	6090	2740	48000	17500	948	206	4650	1430	4650	65.5	1200	814	499	563	2610	106	2770	42	31.5	31.6856	257	67.9	102	1.7	882	6010	4.26	899	6.56848	89.9	80.914	402	328	518	1160	464	82.3	87.5	151
22	12.5671	0.638103	156	720	9220	3480	3560	2800	1700	6470	6900	2720	47800	16300	1240	230	4450	1510	5750	137	1740	1300	594	520	82.3	124	3440	50.7	32.3	14.8931	28.9	115	144	0.426969	239	7030	6.05	1010	24.0462	95.7	22.2844	521	333	444	1150	416	92.7	69.3	146
23	21.5902	7.5	181	736	5170	2960	2960	1450	1460	6160	4590	2500	52700	9980	823	179	3480	1120	5250	66.3	974	751	482	513	2670	138	2910	41.4	29.9	34.5221	20.5	16.5674	54	1.27188	204	5270	3.59	722	42.3333	51.7453	23.7106	337	236	303	816	316	97	57.1	127
24	14.9445	12.1	136	809	4220	2230	2410	1400	1390	5830	3340	2880	42800	20100	827	409	6640	1130	5000	198	1270	809	444	476	510	115	3300	16.8	20.7	45.4545	51.3	120	120	1.23386	319	3970	3.3	757	9.25532	1.17194	80.4426	233	239	417	749	327	70.1	8.19444	136
25	14.9747	7.89	98.3	862	9950	2560	2730	942	1510	5250	4420	2880	46500	15200	1450	510	6860	1290	6930	167	1060	1140	807	655	486	137	3460	44.1	31.9	37.4781	74.3	100	56.1	1.23203	278	3690	4.64	900	12.1896	5.36138	24.2279	332	370	453	905	379	81.1	59.1	125
26	15.4012	5.77	258	608	8730	2540	2730	1850	1580	6880	7440	2800	39300	14100	1170	161	7020	1700	5950	147	1300	787	384	546	56.2	108	3790	25.6	49.5	29.6324	65.3	65	86.6	0.246205	172	4020	3.43	927	26.6942	74	65.1805	293	146	402	895	428	64.9	74	149
27	17.4248	6.42	146	1080	5920	2100	3230	1840	1720	6150	4080	2790	57400	17400	1240	270	6790	1670	6380	143	1020	1090	849	685	2380	145	3360	17.8	44.3	33.4599	52.4	122	137	1.10086	592	4530	5.51	878	13.4627	71	45.2361	364	414	371	876	333	94.8	56.7	119
28	12.0603	3.77503	171	875	4750	2380	2530	1140	1700	6570	5910	3260	43600	10800	1230	260	7470	2120	9290	77.6	1020	1300	645	517	1150	174	3670	28.1	42	24.5349	12.1	48.6	59.2	0.500057	857	5440	5.35	909	40.4677	48.3662	77.3373	370	369	380	1040	419	94.9	76.6	123
29	6.24694	8.81	111	742	5670	2530	1960	1500	1630	6140	6170	2870	45200	14000	1020	333	5800	1160	4530	98.6	1320	713	443	598	6220	142	3200	27.5	33	34.2596	48.6	87.9	134	1.61484	469	4180	5.02	701	46.6269	65.6683	0.44935	296	342	428	993	375	62.5	62.3	136
30	9.27947	10.1	204	1190	6610	2780	2480	2120	1470	8070	6090	2640	47100	17600	736	378	6410	2490	8590	125	870	1690	764	624	2530	142	3440	55.8	26.4	36.9565	58.2	101	136	0.966784	363	5410	6.2	926	1.9253	85.5	31.5028	413	247	380	881	396	82.9	76.7	157
31	1.59531	5.32698	189	885	7660	2660	2840	1660	1530	5950	7750	3100	48300	12900	728	177	4460	1630	4190	73.8	1290	1060	471	653	191	125	3030	52.7	43	41.54	668	75.4	102	1.4517	402	6110	5.5	929	13.3989	85.8	59.2798	279	179	299	718	324	74.7	58.4	134
32	18.1533	7.31	148	684	13600	3550	2640	2210	1290	5720	5820	2460	30500	5880	788	49.8	8810	2580	7470	218	1370	1110	554	371	221	137	1260	18.9	30.4	21.177	554	142	52.4	1.03051	1080	7860	2.26	815	20.7527	120	59.5992	411	334	235	1250	464	79.9	79	97.9
33	14.8497	12.1	155	1250	7180	2490	2950	1780	1370	6370	7330	1990	56600	11200	1150	210	8720	3660	10100	184	1810	1750	825	735	3800	180	58.6	29.8	36.2	6.06978	197	24.973	83.7	0.899888	210	4180	5.59	871	47.2829	107	53.1002	339	269	227	697	410	75.4	86.8	97.5
34	5.0109	11.3	73.1	858	13000	4010	3370	2350	1730	9340	3390	3350	42200	18900	1250	544	6120	1660	9200	170	837	1340	671	550	1130	123	4360	39.8	42.7	40.1066	59.3	105	100	1.07993	161	6850	4.85	951	25.5396	80.1	65.1635	323	418	504	934	461	118	80.4	253
35	21.8943	11.3	147	751	9620	3050	2590	2600	2060	6980	4560	3830	45500	15100	1420	381	10400	2780	9510	266	1430	851	750	662	15.7555	149	3540	46.3	45.6	30.5452	288	32.2675	89.4	2.27	869	6400	7.31	991	38.887	90.6	13.0309	454	461	334	798	386	88.5	66.3	167
36	3.38712	7.76	158	807	7380	2500	4270	1750	1280	6960	4550	2590	40800	15000	1170	273	2620	704	4730	63.9	1110	813	455	469	2750	133	3310	43.9	39	2.24725	23.1	44.3	87.2	0.508721	286	4340	6.14	784	45.5853	46.1526	12.538	311	348	322	680	334	90	54.5	128
37	11.6779	7.94	218	770	9140	3430	3210	1910	1750	5930	6690	3560	45500	15800	1140	326	6100	1470	6540	159	1060	995	849	670	3410	135	3910	43	32.8	21.6273	78.3	52.5	71.6	1.3079	566	4920	3.33	813	44.7706	60.9099	64.6988	370	242	468	1000	386	86.7	74.9	167
38	15.7607	6.69	74.9	622	6290	2770	2580	1440	1450	5950	3760	2930	46300	8270	783	209	5220	831	4680	129	1430	721	569	481	732	109	3170	28.6	30.6	48.6914	51.5	107	75.2	1.30429	530	4430	4.23	786	34.2732	30.8	21.2886	285	259	307	776	344	73	7.86609	126
39	11.7577	3.95421	136	1020	6020	3040	3410	1780	1560	6350	8430	3090	40700	14600	725	322	5890	2080	6350	136	1060	1250	562	567	867	148	3330	37.4	33.3	41.5708	45.3	71.4	60.2	0.136675	458	5940	5.8	962	46.1902	82.7	11.9262	400	232	407	902	364	94.4	68.5	153
40	0.495822	6.3	108	854	8620	2290	3120	1810	1510	7530	3840	3210	37800	12000	796	370	4460	1810	7860	169	854	1220	748	521	2250	130	3880	37.5	39.5	7.44574	9.49	71.1	158	1.27501	479	4680	4.22	899	45.4639	52.3366	47.3587	248	355	415	923	342	87.1	59.4	147
41	6.91213	3.30282	156	963	6430	2510	3110	2070	1530	7130	9520	3060	41600	14000	865	226	4370	1450	7350	104	972	1180	522	479	451	145	3890	50.7	42.1	21.4851	376	67.9	70.6	1.01711	770	5050	5.93	885	2.69416	72.9	74.1163	315	189	298	754	349	80.2	67.9	139
42	3.54795	3.99747	128	1000	11100	2770	2390	2370	2010	7300	5740	2880	48900	25000	915	310	3890	1750	6690	143	976	1160	569	453	422	147	3210	40.2	34	39.3978	494	71.7	74.6	2.18	280	8580	7.53	1070	23.937	88.9	3.03823	443	420	419	902	402	92.8	85.5	178
43	8.14355	3.74564	162	817	10700	3270	2500	1080	1590	6620	4510	3170	42400	10800	1060	453	8680	2810	11500	209	822	1610	678	483	1520	174	3160	54	33.3	44.3831	1410	73.6	145	0.776295	216	6990	5.34	935	47.1609	34.8088	22.9112	295	254	454	1170	454	117	94.5	161
44	11.6974	10.1	149	1030	7860	2910	2930	1940	1830	6430	6810	3040	60100	13000	1100	167	10300	1730	7610	183	1160	1860	592	794	2690	143	3980	70.9	32.4	31.9873	51.7	104	198	1.27636	289	4980	7.71	1120	28.0695	104	36.5018	436	340	347	1040	472	90.7	90.5	169
45	7.65378	10.9	131	1030	10100	3640	3260	3020	1800	6520	8170	3460	42100	18200	1190	324	13200	2200	12800	207	1350	1550	700	633	637	169	4090	4.66329	62	31.0875	70.9	167	81.4	1.50226	884	8130	5.71	1210	11.5365	109	52.8739	421	440	518	1280	585	136	109	206
46	2.82264	13.8	198	1190	9000	3330	3020	1790	1660	6420	5920	3120	60600	18300	1110	232	4560	1820	6120	129	1410	1040	575	639	90.7	149	3540	64.9	18.9	46.6468	55.8	102	83	1.79	682	4990	8.15	1070	12.3562	113	17.4154	428	217	418	1020	394	103	82.5	169
47	21.94	9.33	86.8	832	5620	2850	4090	1900	1820	6820	6480	3000	52400	10700	1250	230	4830	1320	3680	87.8	1190	867	606	628	316	149	4180	14.9	34.4	14.6083	97.1	46.3	79.7	1.65775	354	4250	3.9	820	2.47248	49.4057	15.8892	271	405	382	1010	410	89.6	69.1	127
48	4.90607	7.04	102	1120	10400	3360	3460	1470	1950	6740	7510	3410	50100	11700	1040	213	6710	1300	10300	343	731	1930	694	490	18.6039	137	3810	25.9	32.9	27.6346	32.6	9.7787	101	0.088573	369	5770	6.11	1170	32.6081	67.4321	25.7763	386	460	290	781	304	63.9	56.8	149
49	83	23.6	26.1	221	658	120	2540	250	138	132	199	137	441	505	123	30.1	218	33.2	231	36.8	169	46.1	44.9	36.5	246	14.5	133	48	19.4	193	19.2	157	54.2	7.22	176	144	4.51	24.1	205	291	335	69.5	41.6	21.2	29.7	29.5	10.8	214	17.6
50	684	164	193	1640	4600	814	3290	1840	1090	925	1580	1080	3350	4260	931	220	1680	265	1710	327	1220	381	308	293	1710	117	980	415	127	1470	175	1120	454	50.6	1350	1210	35.8	155	1530	2220	2550	486	271	146	195	193	103	1490	148
[truncated: 76 more columns]
